# Supplementary material for: Fast, bioluminescent blinks attract group members of the nocturnal flashlight fish Anomalops katoptron (Bleeker, 1856)
Source: Front Zool. 2025 Jan 13;22:1. doi: 10.1186/s12983-024-00555-x (PMC11727482; doi:10.1186/s12983-024-00555-x)
Supplement: Supplementary file 2 — Additional file 2. [file 12983_2024_555_MOESM2_ESM.xlsx]

## Sheet: Individuals
		Choice 1	2 Hz	1.5 Hz	2 Hz	fast stimulus
		Choice 2	1.5 Hz	1.25 Hz	1 Hz	slow stimulus
			Decision Making
		Size	Pair 1	Pair 2	Pair 3
	AK1	9.4	right	right	right
	AK2	9.5	left	right	right
	AK3	9.2	left	right	right
	AK4	9.8	left	right	right
	AK5	8.7	left	right	right
	AK6	9.4	left	right	links
	AK7	9.3	right	left	right
	AK8	9.3	left	left	right
	AK9	8.9	right	right	left
	AK10	9.4	left	left	left
	AK11	9.2	right	left	left
	AK12	6.6	right	left	right
	AK13	6.7	right	right	right
	AK14	6.5	right	left	left
	AK15	7	left	right	left
	AK16	5.6	left	left	left
	AK17	6.3	left	left	left
	AK18	6.6	right	left	left
	AK19	6.7	links	left	left
	AK20	6.4	right	left	left
	AK21	6.7	right	left	left
	AK22	6.1	left	right	right
	AK23	6.5	left	left	right
		Option A	17	14	19
		Option B	6	9	4
Counts for the decision-making task. Decisions for the fast flashing stimulus are marked in green and decisions for the slow flashing stimulus in red.
Stimuli of each combination were presented on the left and right side in a pseudorandomized manner.

## Sheet: TimeToDecide
Subject	Stimulus	Order	Decision	LnTrans	Time
A	one	first	1	1.24703	3.48
A	two	third	0	1.21194	3.36
A	three	second	0	0.940007	2.56
B	one	first	1	1.23547	3.44
B	two	second	1	0.631272	1.88
B	three	third	1	0.806476	2.24
C	one	first	1	1.01523	2.76
C	two	second	1	0.518794	1.68
C	three	third	1	0.494696	1.64
D	one	first	1	1.31372	3.72
D	two	second	1	1.07158	2.92
D	three	third	1	1.34547	3.84
E	one	first	1	1.44456	4.24
E	two	second	1	1.32442	3.76
E	three	third	1	0.940007	2.56
F	one	first	1	1.58515	4.88
F	two	second	1	0.908259	2.48
F	three	third	0	0.891998	2.44
G	one	first	0	0.770108	2.16
G	two	second	0	0.693147	2
G	three	third	1	0.518794	1.68
H	one	first	1	1.17557	3.24
H	two	second	0	0.955511	2.6
H	three	third	1	1.0438	2.84
I	one	second	1	1.17557	3.24
I	two	first	0	1.84372	6.32
I	three	third	1	0.788457	2.2
J	one	first	1	0.788457	2.2
J	two	second	0	1.78507	5.96
J	three	third	0	1.46326	4.32
K	one	third	1	3.36176	28.84
K	two	second	1	1.51732	4.56
K	three	first	1	1.77834	5.92
L	one	third	0	1.29198	3.64
L	two	first	0	1.09861	3
L	three	second	1	1.19996	3.32
M	one	first	1	1.07158	2.92
M	two	third	0	1.23547	3.44
M	three	second	0	1.37624	3.96
N	one	third	1	3.01357	20.36
N	two	first	1	0.985817	2.68
N	three	second	1	1.13783	3.12
O	one	second	0	0.858662	2.36
O	two	first	0	1.08519	2.96
O	three	third	1	1.07158	2.92
P	one	first	0	1.15057	3.16
P	two	third	1	0.891998	2.44
P	three	second	1	0.940007	2.56
Q	one	third	0	0.788457	2.2
Q	two	first	1	0.875469	2.4
Q	three	second	1	1.11186	3.04
R	one	second	1	1.87487	6.52
R	two	first	1	1.4061	4.08
R	three	third	1	1.21194	3.36
S	one	second	0	1.01523	2.76
S	two	third	1	1.12493	3.08
S	three	first	1	1.12493	3.08
T	one	first	1	0.891998	2.44
T	two	second	1	1.19996	3.32
T	three	third	1	0.924259	2.52
U	one	third	1	1.28093	3.6
U	two	second	1	1.99606	7.36
U	three	first	1	0.908259	2.48
V	one	third	1	1.335	3.8
V	two	first	1	1.47247	4.36
V	three	second	1	1.805	6.08
W	one	first	1	2.00687	7.44
W	two	third	0	1.70111	5.48
W	three	second	1	1.67147	5.32

## Sheet: TimeInBox
Subject	Stimulus	Order	Decision	Time	LnTrans2
A	one	first	1	32.6	3.48431
A	two	third	0	50	3.91202
A	three	second	0	3.12	1.13783
B	one	first	1	6.24	1.83098
B	two	second	1	3.96	1.37624
B	three	third	1	10.32	2.33408
C	one	first	1	1.08	0.076961
C	two	second	1	2.6	0.955511
C	three	third	1	55.44	4.0153
D	one	first	1	6.72	1.90509
D	two	second	1	6	1.79176
D	three	third	1	33.8	3.52046
E	one	first	1	11.6	2.45101
E	two	second	1	2.76	1.01523
E	three	third	1	2.12	0.751416
F	one	first	1	5.4	1.6864
F	two	second	1	4.12	1.41585
F	three	third	0	1.72	0.542324
G	one	first	0	3.88	1.35584
G	two	second	0	1.92	0.652325
G	three	third	1	3.28	1.18784
H	one	first	1	34.48	3.54038
H	two	second	0	9.68	2.27006
H	three	third	1	16.84	2.82376
I	one	second	1	1.32	0.277632
I	two	first	0	0.64	-0.446287
I	three	third	1	2.24	0.806476
J	one	first	1	4.6	1.52606
J	two	second	0	2	0.693147
J	three	third	0	0.16	-1.83258
K	one	third	1	1.48	0.392042
K	two	second	1	2.76	1.01523
K	three	first	1	2.44	0.891998
L	one	third	0	5.88	1.77156
L	two	first	0	2.32	0.841567
L	three	second	1	5.24	1.65632
M	one	first	1	11.64	2.45445
M	two	third	0	56	4.02535
M	three	second	0	11.04	2.40153
N	one	third	1	18.04	2.89259
N	two	first	1	7.4	2.00148
N	three	second	1	26.96	3.29435
O	one	second	0	43.76	3.77872
O	two	first	0	44.68	3.79953
O	three	third	1	24.52	3.19949
P	one	first	0	55.16	4.01024
P	two	third	1	56.92	4.04165
P	three	second	1	56.6	4.03601
Q	one	third	0	4	1.38629
Q	two	first	1	16.84	2.82376
Q	three	second	1	29.56	3.38642
R	one	second	1	5.64	1.72988
R	two	first	1	2.72	1.00063
R	three	third	1	6.72	1.90509
S	one	second	0	1.96	0.672944
S	two	third	1	6.24	1.83098
S	three	first	1	43.12	3.76399
T	one	first	1	2.12	0.751416
T	two	second	1	56.16	4.0282
T	three	third	1	56.88	4.04094
U	one	third	1	16.76	2.819
U	two	second	1	18.76	2.93173
U	three	first	1	39.12	3.66663
V	one	third	1	15.12	2.71602
V	two	first	1	10.96	2.39425
V	three	second	1	5.28	1.66393
W	one	first	1	2.6	0.955511
W	two	third	0	26.68	3.28391
W	three	second	1	20.76	3.03303

## Sheet: IBR
Subject	Stimulus	Order	Decision	IBR	Mean IBR of individuals (Figure S1b)
A	one	first	1	1.12782			Mean of all IBR	1.67026
A	two	third	0	1.49435	1.24719		SD of all IBR	0.420736
A	three	second	0	1.1194
B	one	first	1	1.68712
B	two	second	1	1.89873	1.75084
B	three	third	1	1.66667
C	one	first	1	0.833333
C	two	second	1	1.75439	1.34923
C	three	third	1	1.45999
D	one	first	1	1.9697
D	two	second	1	1.5625	1.70953
D	three	third	1	1.59639
E	one	first	1	1.43581
E	two	second	1	1.07143	1.37922
E	three	third	1	1.63043
F	one	first	1	1.84426
F	two	second	1	2	2.14948
F	three	third	0	2.60417
G	one	first	0	1.59574
G	two	second	0	2.38095	1.88863
G	three	third	1	1.68919
H	one	first	1	1.70323
H	two	second	0	1.43172	1.68442
H	three	third	1	1.91832
I	one	second	1	1.25
I	two	first	0		1.53409
I	three	third	1	1.81818
J	one	first	1	1.0274
J	two	second	0		1.47524
J	three	third	0	1.92308
K	one	third	1
K	two	second	1	1.36364	1.19728
K	three	first	1	1.03093
L	one	third	0	1.6
L	two	first	0	2.43902	2.00772
L	three	second	1	1.98413
M	one	first	1	1.99653
M	two	third	0	2.23624	2.1685
M	three	second	0	2.27273
N	one	third	1	1.54867
N	two	first	1	1.80723	1.7787
N	three	second	1	1.9802
O	one	second	0	1.65072
O	two	first	0	1.37615	1.5492
O	three	third	1	1.62075
P	one	first	0	1.79218
P	two	third	1	1.84621	1.82801
P	three	second	1	1.84564
Q	one	third	0	1.15741
Q	two	first	1	1.69082	1.48467
Q	three	second	1	1.60579
R	one	second	1	1.52027
R	two	first	1	1.20968	1.48802
R	three	third	1	1.7341
S	one	second	0	1.72414
S	two	third	1	1.52439	1.67751
S	three	first	1	1.78402
T	one	first	1	2.22222
T	two	second	1	1.89679	1.88847
T	three	third	1	1.54639
U	one	third	1	1.40187
U	two	second	1	1.42857	1.57145
U	three	first	1	1.88391
V	one	third	1	1.5748
V	two	first	1	1.54545	1.47112
V	three	second	1	1.2931
W	one	first	1	3.26087
W	two	third	0		1.96888
W	three	second	1	0.676895

## Sheet: SupplementaryS1
Data for Figures S1a and S1b
Data recorded before the two-choice experiment took place. Both groups were recorded for three minutes.
Blinks were calculated based on light organ exposure and occlusion.
	individuals	exposure (s)	occlusion(s)	blinks (Hz)
Group 1	AK1	0.36447	0.592597	1.074
	AK2	0.272991	0.224492	2.01084
	AK3	0.303879	0.232387	1.87987
	AK4	0.360795	0.318606	1.47677
	AK5	0.346752	0.216852	1.78097
Group 2	AK6	0.332181	0.476701	1.26038
	AK7	0.254097	0.51277	1.30664
	AK8	0.308588	0.27878	1.70791
	AK9	0.26452	0.346816	1.64796
	AK10	0.261718	0.228903	2.05005
	mean	0.306999	0.34289	1.61954
	SD	0.0424705	0.137008	0.330957
